# Supplementary material for: Influence of Diameter and Cyclic Mechanical Stimulation on the Beating Frequency of Myocardial Cell-Laden Fibers
Source: Gels. 2023 Aug 23;9(9):677. doi: 10.3390/gels9090677 (PMC10528042; doi:10.3390/gels9090677)
Supplement: Supplementary file 1 [file gels-09-00677-s001.zip]

Archive with 2 entries (2 files):
- gels-2545323-supplementary.pdf
- Video S1 G6 (3 sample at Day 8).mp4
